# Supplementary material for: DHA-Enriched Fish Oil Ameliorates Deficits in Cognition Associated with Menopause and the APOE4 Genotype in Rodents
Source: Nutrients. 2022 Apr 19;14(9):1698. doi: 10.3390/nu14091698 (PMC9103304; doi:10.3390/nu14091698)
Supplement: Supplementary file 1 [file nutrients-14-01698-s001.zip]

Archive with 1 entries (1 files):
- nutrients-1660594-supplementary.pdf
